# Supplementary material for: Association between Urolithiasis and History Proton Pump Inhibitor Medication: A Nested Case-Control Study
Source: J Clin Med. 2022 Sep 26;11(19):5693. doi: 10.3390/jcm11195693 (PMC9571377; doi:10.3390/jcm11195693)
Supplement: Supplementary file 1 [file jcm-11-05693-s001.zip]

Archive with 1 entries (1 files):
- jcm-1920812-supplementary.pdf
